# Supplementary material for: ‘Let the System Do Its Job and Families Handle the Rest’? Protective and Risk Factors Contributing to Pandemic Crisis Parental Burnout
Source: J Clin Med. 2025 Jan 18;14(2):617. doi: 10.3390/jcm14020617 (PMC11766127; doi:10.3390/jcm14020617)
Supplement: Supplementary file 1 [file jcm-14-00617-s001.zip]

Archive with 1 entries (1 files):
- jcm-3412666-supplementary.pdf
